# Supplementary material for: Effect of Highland Barley on Rheological Properties, Textural Properties and Starch Digestibility of Chinese Steamed Bread
Source: Foods. 2022 Apr 10;11(8):1091. doi: 10.3390/foods11081091 (PMC9025642; doi:10.3390/foods11081091)
Supplement: Supplementary file 1 [file foods-11-01091-s001.zip]

Archive with 1 entries (1 files):
- foods-1677401-supplementary.pdf
